# Supplementary material for: Bergamot Polyphenol Extract Reduces Hepatocyte Neutral Fat by Increasing Beta-Oxidation
Source: Nutrients. 2022 Aug 20;14(16):3434. doi: 10.3390/nu14163434 (PMC9412422; doi:10.3390/nu14163434)
Supplement: Supplementary file 1 [file nutrients-14-03434-s001.zip]

Archive with 1 entries (1 files):
- nutrients-1848124-supplementary.pdf
